# Supplementary material for: Construction of lignan glycosides biosynthetic network in Escherichia coli using mutltienzyme modules
Source: Microb Cell Fact. 2024 Jul 5;23:193. doi: 10.1186/s12934-024-02467-1 (PMC11225284; doi:10.1186/s12934-024-02467-1)
Supplement: Supplementary file 3 — Supplementary Material 3 [file 12934_2024_2467_MOESM3_ESM.xls]

## Sheet: Table1
Gene sequences used in this study
Name	Sequences (5'-3')	Source
Prx02	atgtctcaggttcagagtggcattttgccagaacattgccgcgcggcgatttggatcgaagccaacgtgaaaggggaagttgacgccctgcgtgcggccagtaaaacatttgccgacaaactggcaacttttgaagcgaaattcccggacgcgcatcttggtgcggtggttgcctttggtaacaatacctggcgcgctctgagcggcggcgttggggccgaagagctgaaagattttccgggctacggtaaaggtcttgcaccgacgacccagttcgatgtgttgatccacattctttctctgcgtcacgacgtgaacttctctgtcgctcaggcggcgatggaagcctttggtgactgcattgaagtgaaagaagagatccacggcttccgttgggtt…	Escherichia coli BL21 (DE3) (NCBI Accession Number：NC_012892.2, https://www.ncbi.nlm.nih.gov/nuccore/NC_012892.2/)
PsVAO	atgtctaaaacccaggaattccgtccgctgaccctgccgccgaaactgtctctgtctgacttcaacgaattcatccaggacatcatccgtatcgttggttctgaaaacgttgaagttatctcttctaaagaccagatcgttgacggttcttacatgaaaccgacccacacccacgacccgcaccacgttatggaccaggactacttcctggcttctgctatcgttgctccgcgtaacgttgctgacgttcagtctatcgttggtctggctaacaaattctctttcccgctgtggccgatctctatcggtcgtaactctggttacggcggtgctgctccacgtgtaagcggttctgttgttctggacatgggtaaaaacatgaaccgtgttctggaagtt…	Penicillium simplicissimum (NCBI Accession Number: CAA75722.1 https://www.ncbi.nlm.nih.gov/protein/CAA75722.1)
TpPLR2	ATGGAAGAGAGTAGCAGGGTTTTGATAGTGGGAGGCACAGGATACATAGGCAGAAGGATTGTGAAAGCCAGCATTGCTCTGGGCCATCCTACTTTCATTTTGTTTAGGAAAGAAGTTGTTTCTGATGTAGAGAAAGTGGAGATGTTATTGTCCTTCAAAAAGAATGGTGCCAAATTACTGGAGGCTTCATTTGATGATCACGAAAGCCTTGTAGATGCTGTGAAGCAGGTTGATGTTGTGATAAGTGCAGTTGCAGGAAACCACATGCGGCATCACATCCTTCAACAGCTCAAATTAGTGGAGGCCATTAAAGAAGCTGGAAATATTAAGAGGTTTGTTCCTTCAGAATTTGGGATGGATCCAGGGTTAATGGAGCATGCAATGGCACCTGGCAACATT…	Thuja plicata (NCBI Accession Number: AAF63508.1, https://www.ncbi.nlm.nih.gov/protein/AAF63508.1)
PpSIDR	atgggatccacttctacaccagattcgtctaccaataggttacaagataaagtagccatcataacagggggagcaggtgggattggtgaaaccacagcaaaattattcgtccgctatggtgctaaagttgtgatagcagacatcgcagatgaccacggacaaaaagtttgtaacaacattggctcaccggacgtgatctctttcgttcattgtgatgtgaccaaagacgaggatgtccggaacctagtggataccaccatagccaagcatggaaaactcgacataatgttcggcaacgttggtgtcctgagcaccactccttacagcatactggaagctggaaatgaagatttcaagagagttatggacattaacgtgtatggtgcatttttagtagcc…	Podophyllum peltatum (NCBI Accession Number: KR779861.1, https://www.ncbi.nlm.nih.gov/nuccore/KR779861)
AtSUS1	atggcaaacgctgaacgtatgataacgcgcgtccacagccaacgtgagcgtttgaacgaaacgcttgtttctgagagaaacgaagtccttgccttgctttccagggttgaagccaaaggtaaaggtattttacaacaaaaccagatcattgctgaattcgaagctttgcctgaacaaacccggaagaaacttgaaggtggtcctttctttgaccttctcaaatccactcaggaagcaattgtgttgccaccatgggttgctctagctgtgaggccaaggcctggtgtttgggaatacttacgagtcaatctccatgctcttgtcgttgaagaactccaacctgctgagtttcttcatttcaaggaagaactcgttgatggagttaagaatggtaatttc…	Arabidopsis thaliana (NCBI Accession Number:NM_122090.4, https://www.ncbi.nlm.nih.gov/nuccore/NM_122090.4)
LuUGT74S1	ATGGCGGGCGATGAAAGAGAAAAAGCCCACTGCTTAGTGGTCCCAGCTGCAGCCCAAGGCCACTTCACCCCACTTCTCCAATTCTCCAAGCGCTTAATCCCCAAACGGATCCGGGTCACTCTGGCTCTCACCCGTTTCATCCACAGCACCATGACCGTCACCGCACAATCCGGTATCCACATCGACACTATCTCCGACGGCTTCGACCACAGCGGACTTATATTGCAAGACCCAGAACACTATTCCCAAACCTTTCGGAGAGTGGGTTCCGAAACCCTCACGGATCTCATCCGGAAACAGAGCGAATCACGGCACCCTGTCCACTGTATAATTTACGATGCAAGTATGCCCTGGTTCCTGGACGTCGCCAAGCGGTTTGGGATTGTGGGAGCTGCATTT…	Linum usitatissimum (NCBI Accession Number: JX011632.1, https://www.ncbi.nlm.nih.gov/nuccore/JX011632.1)
IiUGT71B5	atgaagatcgagctcgtgttcataccgtcaccgggaattggtcatctcaggtcaaccgtcgagctagcgaagcaactagtcaatggagatgatcgtctttccatcaccgttatcatcattcctcgctcttccggtggtgacgccactgactccgcccaaatctcgtccctcttcgcggcgtctcaggatcgtctccgttacgaaaccatctccgtcgcggatgaaccaaccgcggatcgtctgccgactcaactctacatcaagaaccaaaagccgcaagtgagagatgcagtcgcgaaaatcctcgatccagcacgagttgactcgcctccgcggctcgccggattcgtcgtcgacatgttctgtacctcgatgatagatctagccgacgagttcgga…	Isatis tinctoria (Isatis indigotica)(NCBI Accession Number:MW051594.1, https://www.ncbi.nlm.nih.gov/nuccore/MW051594)
IiUGT71B2	atgaaacaggagctggttttcataccatcacctggtgacggccacatcagaccattagtgcaggttgctaagctccttgtcgaccgtgatgaacatatctccatcaccatcctcatcatccctcagatgcatggattcggtagcggaagctctaactcctacatcgcttctctctccaccgcatctgaagaccgcctccactacaacgttctctccgtcgccgatgaaccaaactctgatgacgccaaacccaacttcctctctcacatcaatagcttcaagccacaggtgaaggccacggttgagaaactcatcacttccccagcccgacccgactcgccgccgtcaagactcgctggaatcgtggtggacatgttctgcacggacatgattgatgtc…	Isatis tinctoria (Isatis indigotica) (MK704396.1, https://www.ncbi.nlm.nih.gov/nuccore/1775571867)

## Sheet: Table2
Plasmids and strains used in this study
Plasmids or strains	Relevant properties or genetic marker	Source or reference
Plasmids
pCDF-Duet-1	CloDF13-derived CDF ori, StrR	Novagen
pETDuet-1	pBR322 ColE1 ori, AmpR	Novagen
pCDF-Duet-1-Prx02	pCDF-Duet-1 plus Prx02 from E. coli in MSC1	synthesized by BioSune
pCDF-Duet-1-PsVAO	pCDF-Duet-1 plus VAO from Penicillium simplicissimum in MSC1	synthesized by BioSune
pCDF-Duet-1-Prx02-PsVAO	pCDF-Duet-1 plus Prx02 from E. coli in MSC1 and plus VAO from Penicillium simplicissimum in MSC2	This study
pCDF-Duet-1-PsVAO-Prx02	pCDF-Duet-1 plus VAO from Penicillium simplicissimum in MSC1 and plus Prx02 from E. coli in MSC2	This study
pET-Duet-1-IiPLR1	pETDuet-1 plus IiPLR1 from Isatis indigotica in MSC1	This study
pET-Duet-1-TpPLR2	pETDuet-1 plus TpPLR2 from Thuja plicata in MSC1	This study
pET-Duet-1-PpSIDR	pETDuet-1 plus PpSIDR from Podophyllum peltatum in MSC2	This study
E. coli strains
BL21 (DE3)	F¯ompT hsdSB(rB¯ mB¯) gal dcm lon (DE3)	Novagen
Str1	BL21 (DE3) StrR harboring the plasmid pCDF-Duet-1-Prx02-PsVAO	This study
Str2	BL21 (DE3) StrR harboring the plasmid pCDF-Duet-1-PsVAO-Prx02	This study
Strpviz	BL21 (DE3) StrRAmpR harboring pCDF-Duet-1-Prx02-PsVAO and pET-Duet-1-IiPLR1	This study
StrpI1	BL21 (DE3) AmpR harboring pET-Duet-1-IiPLR1	This study
StrpT2	BL21 (DE3) AmpR harboring pET-Duet-1-TpPLR2	This study
StrTpSD	BL21 (DE3) AmpR harboring pET-Duet-1-TpPLR2-PpSIDR	This study
StrAIB5	BL21 (DE3) AmpR harboring pET-Duet-1-AtSUS1-IiUGT71B5	This study
StrAIB2	BL21 (DE3) AmpR harboring pET-Duet-1-AtSUS1-IiUGT71B2	This study
StrALS1	BL21 (DE3) AmpR harboring pET-Duet-1-AtSUS1-LuUGT74S1	This study

## Sheet: Table3
Primers used for the construction of expression vectors
Primers	Sequences (5'-3')
PsVAO-2F	ATGGCAGATCTCAATTGGATATCGATGTCTAAAACCCAGGAA
PsVAO-2R	AGCGGTTTCTTTACCAGACTCGAGCAGTTTCCAGGTAACGTG
Prx02-2F	ATGGCAGATCTCAATTGGATATCGATGTCTCAGGTTCAGAGT
Prx02-2R	AGCGGTTTCTTTACCAGACTCGAGCAGCGCCATCAGCTTGTC
IiPLR1-F	TCACCATTCTGGATCCatgagagagaataat
IiPLR1-R	GCTCGAATTCGGATCCctagaggaatatttt
TpPLR2-SacI-F	caggatccgaattcgagctcATGGAAGAGAGTAGCAGGGT
TpPLR2-Pst1-R	gcaagcttgtcgacctgcagTCATAGGTAGCGTTCCATGT
PpSD-EcoRV-F	ggcagatctcaattggatatcatgggatccacttctacacc
PpSD-Xho-R	ggtttctttaccagactcgagagccaatccatgtttcaatg
IiUGT71B2-NF	TAAGAAGGAGATATACATATGatgaaacaggagctggtttt
IiUGT71B2-KR	tttaccagactcgagggtaccagagatattcgaagtgacgt
IiUGT71B5-NF	TAAGAAGGAGATATACATATGatgaagatcgagctcgtgtt
IiUGT71B5-KR	tttaccagactcgagggtaccgaccacaacattctcgatca
LuUGT74S1-NF	taagaaggagatatacatatgATGGCGGGCGATGAAAGAGA
LuUGT74S1-KR	tttaccagactcgagggtaccGCAGCTAAATTGGAAAGTTT
